# Supplementary material for: Auditory Time-Frequency Masking for Spectrally and Temporally Maximally-Compact Stimuli
Source: PLoS One. 2016 Nov 22;11(11):e0166937. doi: 10.1371/journal.pone.0166937 (PMC5119819; doi:10.1371/journal.pone.0166937)
Supplement: S1 Dataset — The archive, compressed in a ZIP file (2.7 kB in size), includes the raw data in a MAT file, a Matlab/Octave function to interpolate the TF masking function at any sampling rate, and a “readme” text file. (ZIP) [file pone.0166937.s001.zip]

Archive with 3 entries (3 files):
- readme
- S1dataset_generateTFmaskfunc.m
- S1dataset_rawdata.mat
