# Supplementary material for: Auditory Time-Frequency Masking for Spectrally and Temporally Maximally-Compact Stimuli
Source: PLoS One. 2016 Nov 22;11(11):e0166937. doi: 10.1371/journal.pone.0166937 (PMC5119819; doi:10.1371/journal.pone.0166937)
Supplement: S1 Dataset — The archive, compressed in a ZIP file (2.7 kB in size), includes the raw data in a MAT file, a Matlab/Octave function to interpolate the TF masking function at any sampling rate, and a “readme” text file. (ZIP) [file pone.0166937.s001.zip › readme]

This archive features the mean experimental data presented in the research manuscript: "Auditory Time-Frequency Masking Function for Stimuli with Good Time-Frequency Localization"" by T. Necciari, B. Laback, S. Savel, S. Ystad, P. Balazs, S. Meunier, and R. Kronland-Martinet.

File list:
- S1dataset_rawdata.mat : Matrix file featuring the mean time-frequency masking function measured for a Gaussian time-frequency atom with a center frequency of 4 kHz and a sensation level of 60 dB (see Fig. 3, bottom panel, in the manuscript). Values in the matrix indicate the amount of masking in dB. Rows and columns represent $\Delta F$ and $\Delta T$, respectively (see Fig. 2 in the manuscript for corresponding time-frequency positions).
- S1dataset_generateTFmaskfunc.m : This Matlab/Octave function interpolates the measured time-frequency masking function at the desired sampling rates in the time-ERB domain. A linear 2-D interpolation method is used by default but other interpolation methods (e.g. nearest neighbors or cubic spline) can be chosen at line 59. The function also generates a 3-D plot of the masking function similar to Fig. 4 in the manuscript.

If support is needed, feel free to contact T. Necciari at thibaud.necciari[at]oeaw.ac.at.

Sincerely, the authors.
